# Supplementary material for: A Critical Analysis of the Use of Cilgavimab plus Tixagevimab Monoclonal Antibody Cocktail (Evusheld™) for COVID-19 Prophylaxis and Treatment
Source: Viruses. 2022 Sep 9;14(9):1999. doi: 10.3390/v14091999 (PMC9505619; doi:10.3390/v14091999)
Supplement: Supplementary file 1 [file viruses-14-01999-s001.zip]

Archive with 1 entries (1 files):
- Evusheld Supplementary Table S1.xlsx
