# Supplementary material for: A Critical Analysis of the Use of Cilgavimab plus Tixagevimab Monoclonal Antibody Cocktail (Evusheld™) for COVID-19 Prophylaxis and Treatment
Source: Viruses. 2022 Sep 9;14(9):1999. doi: 10.3390/v14091999 (PMC9505619; doi:10.3390/v14091999)
Supplement: Supplementary file 1 [file viruses-14-01999-s001.zip › Evusheld Supplementary Table S1.xlsx]

## Sheet: cilgavimab
Reference	Reference: DOI	Assay	Variant	Potency: IC50 GeoMean	Fold Reduction: Median
Yuan22	10.1101/2022.03.13.484037	Pseudovirus (MLV)	WIV1	5000.0	1000.0
Cao22b	10.1101/2022.04.30.489997	Pseudovirus (VSV)	SARS-CoV-1	10000.0	1000.0
Cao22	10.1101/2022.02.07.479349	Pseudovirus (VSV)	SARS-CoV-1	10000.0	1000.0
Cao22c	10.1101/2022.07.18.500332	Pseudovirus (VSV)	SARS-CoV-1	10000.0	1000.0
Yuan22	10.1101/2022.03.13.484037	Pseudovirus (MLV)	SARS-CoV-1	5000.0	1000.0
Touret22b	10.1038/s41598-022-16964-z	Virus isolate	Omicron/BA.5	23.5	1.2
Chen21e	10.1038/s41586-021-03720-y	SARS-CoV-2 recombinant	Iota/S477N	8.0	0.3
Chen21e	10.1038/s41586-021-03720-y	SARS-CoV-2 recombinant	Iota/E484K	13.0	0.5
Annavajhala21b	10.1038/s41586-021-03908-2	Virus isolate	Iota/E484K	5.7	1.0
Annavajhala21b	10.1038/s41586-021-03908-2	Pseudovirus (VSV)	Iota/E484K	2.0	0.8
Yuan22	10.1101/2022.03.13.484037	Pseudovirus (MLV)	pCoV-GX	5000.0	1000.0
Cao22b	10.1101/2022.04.30.489997	Pseudovirus (VSV)	pCoV-GD	10000.0	1000.0
Arora22d	10.1038/s41423-022-00870-5	Pseudovirus (VSV)	B.1.640.2	10000.0	1000.0
Chen21d	10.1016/j.celrep.2021.109604	Virus isolate	Epsilon	9.0	3.0
Chen21e	10.1038/s41586-021-03720-y	SARS-CoV-2 recombinant	Epsilon	55.0	2.1
Dong21	10.1038/s41564-021-00972-2	SARS-CoV-2 recombinant	Epsilon	75.0	2.7
Wang21d	10.1016/j.chom.2021.04.007	Pseudovirus (VSV)	Gamma	1.2	0.4
Dong21	10.1038/s41564-021-00972-2	SARS-CoV-2 recombinant	Gamma	10.0	0.4
Takashita22	10.1056/NEJMc2119407	Virus isolate	Gamma	4.0	0.5
Wang21d	10.1016/j.chom.2021.04.007	Virus isolate	Gamma	3.2	0.5
Chen21d	10.1016/j.celrep.2021.109604	Virus isolate	Gamma	24.0	8.0
Dejnirattisai21	10.1016/j.cell.2021.03.055	Virus isolate	Gamma	7.0	0.5
Dejnirattisai22	10.1016/j.cell.2021.12.046	Virus isolate	Gamma	7.0	0.5
Cao21	10.1038/s41586-021-04385-3	Pseudovirus (VSV)	Gamma	2.0	1.0
Zhou21e	10.1126/science.abn8897	Pseudovirus (lentivirus)	Gamma	14.1	3.8
Yuan22	10.1101/2022.03.13.484037	Pseudovirus (MLV)	Gamma	6.0	1.2
Chen21e	10.1038/s41586-021-03720-y	SARS-CoV-2 recombinant	Gamma	7.0	0.3
Takashita22	10.1056/NEJMc2119407	Virus isolate	Beta	10.0	1.3
Dejnirattisai22	10.1016/j.cell.2021.12.046	Virus isolate	Beta	14.0	1.1
Zhou21b	10.1016/j.cell.2021.02.037	Virus isolate	Beta	14.0	1.1
Wang21b	10.1038/s41586-021-03398-2	Virus isolate	Beta		0.3
Cao21	10.1038/s41586-021-04385-3	Pseudovirus (VSV)	Beta	3.0	1.5
Tada22	10.1016/j.ebiom.2022.103944	Pseudovirus (lentivirus)	Beta	59.0	3.2
Zhou21e	10.1126/science.abn8897	Pseudovirus (lentivirus)	Beta	5.4	1.5
Yuan22	10.1101/2022.03.13.484037	Pseudovirus (MLV)	Beta	6.0	1.2
Chen21	10.1038/s41591-021-01294-w	SARS-CoV-2 recombinant	Beta		0.3
Wang21b	10.1038/s41586-021-03398-2	Pseudovirus (VSV)	Beta		1.0
Dong21	10.1038/s41564-021-00972-2	SARS-CoV-2 recombinant	Beta	22.0	0.8
Misasi22	10.1101/2022.07.29.502029	Pseudovirus (lentivirus)	Beta	33.0	1.1
Turelli22b	10.1101/2022.07.28.501852	Virus isolate	Omicron/BA.5	143	1.2
Cao22b	10.1101/2022.04.30.489997	Pseudovirus (VSV)	Omicron/BA.4	23.4	9.4
Arora22e	10.1016/S1473-3099(22)00422-4	Pseudovirus (VSV)	Omicron/BA.4	83.4	3.8
Cao22c	10.1101/2022.07.18.500332	Pseudovirus (VSV)	Omicron/BA.4	23	9.2
Wang22d	10.1101/2022.05.26.493517	Pseudovirus (VSV)	Omicron/BA.4	22	3.7
Misasi22	10.1101/2022.07.29.502029	Pseudovirus (lentivirus)	Omicron/BA.4	316	10.3
Sheward22b	10.1101/2022.07.19.500716	Pseudovirus (lentivirus)	Omicron/BA.4	86	14.3
Tuekprakhon22	10.1101/2022.05.21.492554	Pseudovirus (lentivirus)	Omicron/BA.4	15	7.5
Yamasoba22b	10.1016/S1473-3099(22)00365-6	Pseudovirus (HIV)	Omicron/BA.4	443	21.1
Yamasoba22c	10.1101/2022.07.14.500041	Pseudovirus	Omicron/BA.4	305	21.8
				77.4613	9.3
Cao22c	10.1101/2022.07.18.500332	Pseudovirus (VSV)	Omicron/BA.2.75	564	225.6
Sheward22b	10.1101/2022.07.19.500716	Pseudovirus (lentivirus)	Omicron/BA.2.75	83	13.8
Yamasoba22c	10.1101/2022.07.14.500041	Pseudovirus	Omicron/BA.2.75	479	34.2
				281.988	34.2
Cao22b	10.1101/2022.04.30.489997	Pseudovirus (VSV)	Omicron/BA.2.12.1	11	4.4
Arora22e	10.1016/S1473-3099(22)00422-4	Pseudovirus (VSV)	Omicron/BA.2.12.1	47.7	2.2
Cao22c	10.1101/2022.07.18.500332	Pseudovirus (VSV)	Omicron/BA.2.12.1	11	4.4
Wang22d	10.1101/2022.05.26.493517	Pseudovirus (VSV)	Omicron/BA.2.12.1	18	3
Misasi22	10.1101/2022.07.29.502029	Pseudovirus (lentivirus)	Omicron/BA.2.12.1	45.9	1.5
Yamasoba22b	10.1016/S1473-3099(22)00365-6	Pseudovirus (HIV)	Omicron/BA.2.12.1	75	3.6
				26.6425	3.3
Wang22d	10.1101/2022.05.26.493517	Pseudovirus (VSV)	Omicron/BA.2/L452Q	10	1.7
Yamasoba22b	10.1016/S1473-3099(22)00365-6	Pseudovirus (HIV)	Omicron/BA.2/L452Q	26	1.2
Wang22d	10.1101/2022.05.26.493517	Pseudovirus (VSV)	Omicron/BA.2/L452R	25	4.2
Yamasoba22b	10.1016/S1473-3099(22)00365-6	Pseudovirus (HIV)	Omicron/BA.2/L452R	71	3.4
Wang22d	10.1101/2022.05.26.493517	Pseudovirus (VSV)	Omicron/BA.2/F486V+R493Q	9	1.5
Wang22d	10.1101/2022.05.26.493517	Pseudovirus (VSV)	Omicron/BA.2/F486V	5	0.8
Yamasoba22b	10.1016/S1473-3099(22)00365-6	Pseudovirus (HIV)	Omicron/BA.2/F486V	18	0.9
Wang22d	10.1101/2022.05.26.493517	Pseudovirus (VSV)	Omicron/BA.2/R493Q	9	1.5
Yamasoba22b	10.1016/S1473-3099(22)00365-6	Pseudovirus (HIV)	Omicron/BA.2/R493Q	22	1
Wang22d	10.1101/2022.05.26.493517	Pseudovirus (VSV)	Omicron/BA.2/S704L	6	1
Yamasoba22b	10.1016/S1473-3099(22)00365-6	Pseudovirus (HIV)	Omicron/BA.2/S704L	28	1.3
Cao22c	10.1101/2022.07.18.500332	Pseudovirus (VSV)	Omicron/BA.2/K417T	11	4.4
				15.0661	1.4
Cao22b	10.1101/2022.04.30.489997	Pseudovirus (VSV)	Omicron/BA.2	6.5	2.6
Wang22d	10.1101/2022.05.26.493517	Pseudovirus (VSV)	Omicron/BA.2	9.7	2
Yamasoba22b	10.1016/S1473-3099(22)00365-6	Pseudovirus (HIV)	Omicron/BA.2	19	0.9
Arora22b	10.1016/j.chom.2022.04.017	Pseudovirus (VSV)	Omicron/BA.2	52	2.1
Arora22e	10.1016/S1473-3099(22)00422-4	Pseudovirus (VSV)	Omicron/BA.2	48.9	2.3
Cao22	10.1101/2022.02.07.479349	Pseudovirus (VSV)	Omicron/BA.2	5.6	3.9
Cao22c	10.1101/2022.07.18.500332	Pseudovirus (VSV)	Omicron/BA.2	6.3	2.5
Iketani22	10.1038/s41586-022-04594-4	Pseudovirus (VSV)	Omicron/BA.2	28.1	1.7
Misasi22	10.1101/2022.07.29.502029	Pseudovirus (lentivirus)	Omicron/BA.2	36.7	1.2
Sheward22b	10.1101/2022.07.19.500716	Pseudovirus (lentivirus)	Omicron/BA.2	15	2.5
Yamasoba22c	10.1101/2022.07.14.500041	Pseudovirus	Omicron/BA.2	21	1.5
Zhou22	10.3390/v14061334	Pseudovirus (lentivirus)	Omicron/BA.2	12192	1000
Tuekprakhon22	10.1101/2022.05.21.492554	Pseudovirus (lentivirus)	Omicron/BA.2	8	4
Ai22	10.1016/j.chom.2022.05.001	Pseudovirus (VSV)	Omicron/BA.2	4	4
Gruell22b	10.1101/2022.04.06.487257	Pseudovirus (HIV)	Omicron/BA.2	8	1.6
FDA21c	https://www.fda.gov/media/154701/download	Pseudovirus	Omicron/BA.2		1.9
				21.668	2.2
Touret22b	10.1038/s41598-022-16964-z	Virus isolate	Omicron/BA.2	49.8	2.6
Bruel22	10.1038/s41591-022-01792-5	Virus isolate	Omicron/BA.2	9.3	1.1
Takashita22b	10.1056/NEJMc2201933	Virus isolate	Omicron/BA.2	4.4	0.6
Case22	10.1038/s41467-022-31615-7	Virus isolate	Omicron/BA.2	32	1.1
Takashita22	10.1056/NEJMc2119407	Virus isolate	Delta	12.8	1.7
Touret22b	10.1038/s41598-022-16964-z	Virus isolate	Delta	40.3	2.1
Misasi22	10.1101/2022.07.29.502029	Pseudovirus (lentivirus)	Delta	208.0	6.8
Boschi22	10.1093/cid/ciac143	Virus isolate	Delta	5.8	23.2
Dong21	10.1038/s41564-021-00972-2	SARS-CoV-2 recombinant	Delta	43.0	1.5
Dejnirattisai22	10.1016/j.cell.2021.12.046	Virus isolate	Delta	38.0	2.9
Liu21f	10.1016/j.cell.2021.06.020	Virus isolate	Delta	38.0	2.9
Cao21	10.1038/s41586-021-04385-3	Pseudovirus (VSV)	Delta	4.0	2.0
Tada22	10.1016/j.ebiom.2022.103944	Pseudovirus (lentivirus)	Delta	16.1	0.9
Zhou21e	10.1126/science.abn8897	Pseudovirus (lentivirus)	Delta	25.0	6.8
Zhou22	10.3390/v14061334	Pseudovirus (lentivirus)	Delta	14.7	2.1
Yuan22	10.1101/2022.03.13.484037	Pseudovirus (MLV)	Delta	60.0	12.0
Ai22	10.1016/j.chom.2022.05.001	Pseudovirus (VSV)	Δ24-26		1.5
Ai22	10.1016/j.chom.2022.05.001	Pseudovirus (VSV)	Δ24-26 + A27S		0.9
Iketani22	10.1038/s41586-022-04594-4	Pseudovirus (VSV)	Δ25-27		1.0
Cao22b	10.1101/2022.04.30.489997	Pseudovirus (VSV)	bCoV-RaTG13	10000.0	1000.0
Ai22	10.1016/j.chom.2022.05.001	Pseudovirus (VSV)	A67V + Δ69-70		2.2
				20.65	1.1
Cao22b	10.1101/2022.04.30.489997	Pseudovirus (VSV)	Omicron/BA.1.1	10000	1000
Cao22	10.1101/2022.02.07.479349	Pseudovirus (VSV)	Omicron/BA.1.1	10000	1000
Cui22	10.1016/j.cell.2022.01.019	Pseudovirus (VSV)	Omicron/BA.1.1	10000	1000
Duty22	10.1101/2022.01.19.476998	Pseudovirus (VSV)	Omicron/BA.1.1	10000	283.3
Iketani22	10.1038/s41586-022-04594-4	Pseudovirus (VSV)	Omicron/BA.1.1		687
Liu21l	10.1038/s41586-021-04388-0	Pseudovirus (VSV)	Omicron/BA.1.1	10000	1000
Wang22d	10.1101/2022.05.26.493517	Pseudovirus (VSV)	Omicron/BA.1.1	10000	1000
Ai22	10.1016/j.chom.2022.05.001	Pseudovirus (VSV)	Omicron/BA.1.1	10000	1000
Misasi22	10.1101/2022.07.29.502029	Pseudovirus (lentivirus)	Omicron/BA.1.1	67000	1000
Tuekprakhon22	10.1101/2022.05.21.492554	Pseudovirus (lentivirus)	Omicron/BA.1.1	10000	1000
Gruell22b	10.1101/2022.04.06.487257	Pseudovirus (HIV)	Omicron/BA.1.1	10000	1000
FDA21c	https://www.fda.gov/media/154701/download	Pseudovirus	Omicron/BA.1.1		500
				12095	1000
Case22	10.1038/s41467-022-31615-7	Virus isolate	Omicron/BA.1.1	50000	1000
Rothenberger21	10.1101/2021.02.03.429164	Pseudovirus (VSV)	Omicron/BA.1	221.5	40.4
Schulz22	10.1002/eji.202249841	Pseudovirus (VSV)	Omicron/BA.1	882	63
Westendorf22	10.1016/j.celrep.2022.110812	Pseudovirus (VSV)	Omicron/BA.1	6184.6	1000
Wang22d	10.1101/2022.05.26.493517	Pseudovirus (VSV)	Omicron/BA.1	209	34.8
Cao22b	10.1101/2022.04.30.489997	Pseudovirus (VSV)	Omicron/BA.1	3010	1000
Arora22b	10.1016/j.chom.2022.04.017	Pseudovirus (VSV)	Omicron/BA.1	2693	107.4
Arora22e	10.1016/S1473-3099(22)00422-4	Pseudovirus (VSV)	Omicron/BA.1	2036	93.8
Cao22	10.1101/2022.02.07.479349	Pseudovirus (VSV)	Omicron/BA.1	10000	1000
Cui22	10.1016/j.cell.2022.01.019	Pseudovirus (VSV)	Omicron/BA.1	1656	752.7
Duty22	10.1101/2022.01.19.476998	Pseudovirus (VSV)	Omicron/BA.1	9105	257.9
Ai22	10.1016/j.chom.2022.05.001	Pseudovirus (VSV)	Omicron/BA.1	10000	1000
Iketani22	10.1038/s41586-022-04594-4	Pseudovirus (VSV)	Omicron/BA.1		84
Cameroni21	10.1038/s41586-021-04386-2	Pseudovirus (VSV)	Omicron/BA.1	2772	342.2
Cao21	10.1038/s41586-021-04385-3	Pseudovirus (VSV)	Omicron/BA.1	2178	1000
Liu21l	10.1038/s41586-021-04388-0	Pseudovirus (VSV)	Omicron/BA.1	763.8	381.9
Wang22	10.1080/22221751.2022.2030200	Pseudovirus (VSV)	Omicron/BA.1	10000	1000
Lusvarghi22	10.1126/scitranslmed.abn8543	Pseudovirus (lentivirus)	Omicron/BA.1	10000	1000
Misasi22	10.1101/2022.07.29.502029	Pseudovirus (lentivirus)	Omicron/BA.1	27695	899.2
Zhou21e	10.1126/science.abn8897	Pseudovirus (lentivirus)	Omicron/BA.1	5850	1000
Tada22	10.1016/j.ebiom.2022.103944	Pseudovirus (lentivirus)	Omicron/BA.1	5000	274.7
Tuekprakhon22	10.1101/2022.05.21.492554	Pseudovirus (lentivirus)	Omicron/BA.1	308	154
Gruell22b	10.1101/2022.04.06.487257	Pseudovirus (HIV)	Omicron/BA.1	6848	1000
Yuan22	10.1101/2022.03.13.484037	Pseudovirus (MLV)	Omicron/BA.1	5000	1000
AstraZenica21c	https://opendata.ncats.nih.gov/variant/datasets	Pseudovirus (Monogram)	Omicron/BA.1	1000	133.3
AstraZenica21c	https://opendata.ncats.nih.gov/variant/datasets	Pseudovirus (FDA)	Omicron/BA.1	1600	388
FDA21c	https://www.fda.gov/media/154701/download	Pseudovirus	Omicron/BA.1		1000
				2764.23	570.35
Aggarwal21	10.1101/2021.12.14.21267772	Virus isolate	Omicron/BA.1	1000	55.6
Bruel22	10.1038/s41591-022-01792-5	Virus isolate	Omicron/BA.1	1988	233.9
Planas21c	10.1038/s41586-021-04389-z	Virus isolate	Omicron/BA.1	1213	24.1
Touret22	10.1038/s41598-022-08559-5	Virus isolate	Omicron/BA.1	1472	15.8
Touret22b	10.1038/s41598-022-16964-z	Virus isolate	Omicron/BA.1	1617	84.2
Takashita22	10.1056/NEJMc2119407	Virus isolate	Omicron/BA.1	443.9	57.6
Case22	10.1038/s41467-022-31615-7	Virus isolate	Omicron/BA.1	6078.7	206.1
VanBlargan22	10.1038/s41591-021-01678-y	Virus isolate	Omicron/BA.1	596.9	11.9
Boschi22	10.1093/cid/ciac143	Virus isolate	Omicron/BA.1	1315.7	1000
Dejnirattisai22	10.1016/j.cell.2021.12.046	Virus isolate	Omicron/BA.1	3488	268.3
Duty22	10.1101/2022.01.19.476998	Virus isolate	Omicron/BA.1	582.5	10.3
				1338.53	57.6
Cao22b	10.1101/2022.04.30.489997	Pseudovirus (VSV)	Omicron/BA.3	11.2	4.5
Arora22b	10.1016/j.chom.2022.04.017	Pseudovirus (VSV)	Omicron/BA.3	89.5	3.6
Ai22	10.1016/j.chom.2022.05.001	Pseudovirus (VSV)	Omicron/BA.3	13	13
Tuekprakhon22	10.1101/2022.05.21.492554	Pseudovirus (lentivirus)	Omicron/BA.3	19	9.5
Chen21d	10.1016/j.celrep.2021.109604	Virus isolate	Alpha	9.0	3.0
Dejnirattisai22	10.1016/j.cell.2021.12.046	Virus isolate	Alpha	12.0	0.9
Supasa21	10.1016/j.cell.2021.02.033	Virus isolate	Alpha	12.0	0.9
Chen21	10.1038/s41591-021-01294-w	SARS-CoV-2 recombinant	Alpha		0.5
Wang21b	10.1038/s41586-021-03398-2	Virus isolate	Alpha		0.3
Chen21e	10.1038/s41586-021-03720-y	SARS-CoV-2 recombinant	Alpha	10.0	0.4
Dong21	10.1038/s41564-021-00972-2	SARS-CoV-2 recombinant	Alpha	10.0	0.4
Takashita22	10.1056/NEJMc2119407	Virus isolate	Alpha	3.6	0.5
Cao21	10.1038/s41586-021-04385-3	Pseudovirus (VSV)	Alpha	1.0	0.5
Tada22	10.1016/j.ebiom.2022.103944	Pseudovirus (lentivirus)	Alpha	18.4	1.0
Zhou21e	10.1126/science.abn8897	Pseudovirus (lentivirus)	Alpha	6.3	1.7
Yuan22	10.1101/2022.03.13.484037	Pseudovirus (MLV)	Alpha	3.0	0.6
Wang21b	10.1038/s41586-021-03398-2	Pseudovirus (VSV)	Alpha		1.1
Chen21d	10.1016/j.celrep.2021.109604	Virus isolate	B.1.1.298 (Δ69-70 + Y453F)	5.0	1.7
Chen21	10.1038/s41591-021-01294-w	SARS-CoV-2 recombinant	Δ69-70 + N501Y		0.7
Chen21e	10.1038/s41586-021-03720-y	SARS-CoV-2 recombinant	Beta	19.0	0.7
Liu21f	10.1016/j.cell.2021.06.020	Pseudovirus (lentivirus)	Kappa	33.0	4.7
Yuan22	10.1101/2022.03.13.484037	Pseudovirus (MLV)	Mu	167.0	33.4
FDA21c	https://www.fda.gov/media/154701/download	Pseudovirus	Mu		21.0
Ai22	10.1016/j.chom.2022.05.001	Pseudovirus (VSV)	G142D + Δ143-145		1.1
Dong21	10.1038/s41564-021-00972-2	SARS-CoV-2 recombinant	Kappa	14.0	0.5
Chen21e	10.1038/s41586-021-03720-y	SARS-CoV-2 recombinant	Kappa	62.0	2.4
Ai22	10.1016/j.chom.2022.05.001	Pseudovirus (VSV)	Δ211 + L212I + R214ins		1.3
Ai22	10.1016/j.chom.2022.05.001	Pseudovirus (VSV)	S371L + S373P + S375F		0.7
Wang21	10.1038/s41586-021-03324-6	Pseudovirus (HIV)	K417N + E484K + N501Y	3.0	0.6
Chen21	10.1038/s41591-021-01294-w	SARS-CoV-2 recombinant	K417N + E484K + N501Y		0.6
Wang22d	10.1101/2022.05.26.493517	Pseudovirus (VSV)	L452Q + S704L	16.0	2.7
Ai22	10.1016/j.chom.2022.05.001	Pseudovirus (VSV)	S477N + T478R		1.3
Liu21f	10.1016/j.cell.2021.06.020	Pseudovirus (lentivirus)	B.1.1.519	4.0	0.6
Chen21	10.1038/s41591-021-01294-w	SARS-CoV-2 recombinant	E484K + N501Y		1.9
Ai22	10.1016/j.chom.2022.05.001	Pseudovirus (VSV)	Q493R + G496S + Q498R		5.3
Ai22	10.1016/j.chom.2022.05.001	Pseudovirus (VSV)	N679K + P681H		2.2
Yuan22	10.1101/2022.03.13.484037	Pseudovirus (MLV)	WIV1	5000.0	1000.0
Cao22b	10.1101/2022.04.30.489997	Pseudovirus (VSV)	SARS-CoV-1	10000.0	1000.0
Cao22	10.1101/2022.02.07.479349	Pseudovirus (VSV)	SARS-CoV-1	10000.0	1000.0
Cao22c	10.1101/2022.07.18.500332	Pseudovirus (VSV)	SARS-CoV-1	10000.0	1000.0
Yuan22	10.1101/2022.03.13.484037	Pseudovirus (MLV)	SARS-CoV-1	5000.0	1000.0
Chen21e	10.1038/s41586-021-03720-y	SARS-CoV-2 recombinant	Iota/S477N	1.0	0.3
Chen21e	10.1038/s41586-021-03720-y	SARS-CoV-2 recombinant	Iota/E484K	10.0	2.5
Annavajhala21b	10.1038/s41586-021-03908-2	Virus isolate	Iota/E484K	39.6	13.3
Annavajhala21b	10.1038/s41586-021-03908-2	Pseudovirus (VSV)	Iota/E484K	4.0	3.2
Yuan22	10.1101/2022.03.13.484037	Pseudovirus (MLV)	pCoV-GX	138.0	138.0
Cao22b	10.1101/2022.04.30.489997	Pseudovirus (VSV)	pCoV-GD	17.4	11.1
Arora22d	10.1038/s41423-022-00870-5	Pseudovirus (VSV)	B.1.640.2	1.8	1.0
Chen21e	10.1038/s41586-021-03720-y	SARS-CoV-2 recombinant	Epsilon	11.0	2.8
Dong21	10.1038/s41564-021-00972-2	SARS-CoV-2 recombinant	Epsilon	5.0	1.3
Wang21d	10.1016/j.chom.2021.04.007	Pseudovirus (VSV)	Gamma	2.3	3.7
Dong21	10.1038/s41564-021-00972-2	SARS-CoV-2 recombinant	Gamma	46.0	11.5
Takashita22	10.1056/NEJMc2119407	Virus isolate	Gamma	6.6	3.4
Wang21d	10.1016/j.chom.2021.04.007	Virus isolate	Gamma	3.5	1.0
Dejnirattisai21	10.1016/j.cell.2021.03.055	Virus isolate	Gamma	46.0	9.2
Dejnirattisai22	10.1016/j.cell.2021.12.046	Virus isolate	Gamma	46.0	9.2
Cao21	10.1038/s41586-021-04385-3	Pseudovirus (VSV)	Gamma	12.0	12.0
Zhou21e	10.1126/science.abn8897	Pseudovirus (lentivirus)	Gamma	1.9	1.0
Wang22c	10.1038/s41586-022-04466-x	Pseudovirus (VSV)	Gamma	8.0	1.6
Yuan22	10.1101/2022.03.13.484037	Pseudovirus (MLV)	Gamma	2.0	2.0
Chen21e	10.1038/s41586-021-03720-y	SARS-CoV-2 recombinant	Gamma	32.0	8.0
Takashita22	10.1056/NEJMc2119407	Virus isolate	Beta	19.0	9.9
Dejnirattisai22	10.1016/j.cell.2021.12.046	Virus isolate	Beta	46.0	9.2
Zhou21b	10.1016/j.cell.2021.02.037	Virus isolate	Beta	46.0	9.2
Wang21b	10.1038/s41586-021-03398-2	Virus isolate	Beta		6.3
Cao21	10.1038/s41586-021-04385-3	Pseudovirus (VSV)	Beta	14.0	14.0
Tada22	10.1016/j.ebiom.2022.103944	Pseudovirus (lentivirus)	Beta	24.5	0.6
Zhou21e	10.1126/science.abn8897	Pseudovirus (lentivirus)	Beta	3.5	1.8
Wang22c	10.1038/s41586-022-04466-x	Pseudovirus (VSV)	Beta	20.0	4.0
Yuan22	10.1101/2022.03.13.484037	Pseudovirus (MLV)	Beta	4.0	4.0
Chen21	10.1038/s41591-021-01294-w	SARS-CoV-2 recombinant	Beta		1.7
FDA21c	https://www.fda.gov/media/154701/download	Pseudovirus	Beta		9.3
Wang21b	10.1038/s41586-021-03398-2	Pseudovirus (VSV)	Beta		3.5
Dong21	10.1038/s41564-021-00972-2	SARS-CoV-2 recombinant	Beta	25.0	6.3
Misasi22	10.1101/2022.07.29.502029	Pseudovirus (lentivirus)	Beta	53.7	5.5
Takashita22	10.1056/NEJMc2119407	Virus isolate	Delta	4.0	2.1
Touret22b	10.1038/s41598-022-16964-z	Virus isolate	Delta	17.2	0.9
Misasi22	10.1101/2022.07.29.502029	Pseudovirus (lentivirus)	Delta	6.8	0.7
Boschi22	10.1093/cid/ciac143	Virus isolate	Delta	0.1	1.0
Dong21	10.1038/s41564-021-00972-2	SARS-CoV-2 recombinant	Delta	2.0	0.5
Dejnirattisai22	10.1016/j.cell.2021.12.046	Virus isolate	Delta	3.0	0.6
Liu21f	10.1016/j.cell.2021.06.020	Virus isolate	Delta	3.0	0.6
Cao21	10.1038/s41586-021-04385-3	Pseudovirus (VSV)	Delta	2.0	2.0
Tada22	10.1016/j.ebiom.2022.103944	Pseudovirus (lentivirus)	Delta	206.6	5.0
Zhou21e	10.1126/science.abn8897	Pseudovirus (lentivirus)	Delta	1.4	0.7
Zhou22	10.3390/v14061334	Pseudovirus (lentivirus)	Delta	15.7	1.8
Wang22c	10.1038/s41586-022-04466-x	Pseudovirus (VSV)	Delta	6.0	1.2
Yuan22	10.1101/2022.03.13.484037	Pseudovirus (MLV)	Delta	1.0	1.0
Ai22	10.1016/j.chom.2022.05.001	Pseudovirus (VSV)	Δ24-26		1.8
Ai22	10.1016/j.chom.2022.05.001	Pseudovirus (VSV)	Δ24-26 + A27S		0.3
Iketani22	10.1038/s41586-022-04594-4	Pseudovirus (VSV)	Δ25-27		1.0
Cao22b	10.1101/2022.04.30.489997	Pseudovirus (VSV)	bCoV-RaTG13	10000.0	1000.0
Ai22	10.1016/j.chom.2022.05.001	Pseudovirus (VSV)	A67V + Δ69-70		1.3
Dejnirattisai22	10.1016/j.cell.2021.12.046	Virus isolate	Alpha	11.0	2.2
Supasa21	10.1016/j.cell.2021.02.033	Virus isolate	Alpha	11.0	2.2
Chen21	10.1038/s41591-021-01294-w	SARS-CoV-2 recombinant	Alpha		1.7
Wang21b	10.1038/s41586-021-03398-2	Virus isolate	Alpha		0.3
Chen21e	10.1038/s41586-021-03720-y	SARS-CoV-2 recombinant	Alpha	5.0	1.3
Dong21	10.1038/s41564-021-00972-2	SARS-CoV-2 recombinant	Alpha	6.0	1.5
Takashita22	10.1056/NEJMc2119407	Virus isolate	Alpha	1.3	0.7
FDA21c	https://www.fda.gov/media/154701/download	Pseudovirus	Alpha/E484K		18.5
Cao21	10.1038/s41586-021-04385-3	Pseudovirus (VSV)	Alpha	2.0	2.0
Tada22	10.1016/j.ebiom.2022.103944	Pseudovirus (lentivirus)	Alpha	27.3	0.7
Zhou21e	10.1126/science.abn8897	Pseudovirus (lentivirus)	Alpha	2.7	1.4
Wang22c	10.1038/s41586-022-04466-x	Pseudovirus (VSV)	Alpha	16.0	3.2
Yuan22	10.1101/2022.03.13.484037	Pseudovirus (MLV)	Alpha	2.0	2.0
Wang21b	10.1038/s41586-021-03398-2	Pseudovirus (VSV)	Alpha		1.5
Chen21	10.1038/s41591-021-01294-w	SARS-CoV-2 recombinant	Δ69-70 + N501Y		0.9
Wang22c	10.1038/s41586-022-04466-x	Pseudovirus (VSV)	Lambda	5.0	1.0
Chen21e	10.1038/s41586-021-03720-y	SARS-CoV-2 recombinant	Beta	23.0	5.8
Liu21f	10.1016/j.cell.2021.06.020	Pseudovirus (lentivirus)	Kappa	2.0	0.7
Yuan22	10.1101/2022.03.13.484037	Pseudovirus (MLV)	Mu	3.0	3.0
Ai22	10.1016/j.chom.2022.05.001	Pseudovirus (VSV)	G142D + Δ143-145		1.3
Dong21	10.1038/s41564-021-00972-2	SARS-CoV-2 recombinant	Kappa	2.0	0.5
Chen21e	10.1038/s41586-021-03720-y	SARS-CoV-2 recombinant	Kappa	5.0	1.3
Ai22	10.1016/j.chom.2022.05.001	Pseudovirus (VSV)	Δ211 + L212I + R214ins		1.1
Ai22	10.1016/j.chom.2022.05.001	Pseudovirus (VSV)	S371L + S373P + S375F		0.5
Wang21	10.1038/s41586-021-03324-6	Pseudovirus (HIV)	K417N + E484K + N501Y	16.0	4.0
Chen21	10.1038/s41591-021-01294-w	SARS-CoV-2 recombinant	K417N + E484K + N501Y		3.6
Wang22d	10.1101/2022.05.26.493517	Pseudovirus (VSV)	L452Q + S704L	1.0	0.5
Ai22	10.1016/j.chom.2022.05.001	Pseudovirus (VSV)	S477N + T478R		4.8
Liu21f	10.1016/j.cell.2021.06.020	Pseudovirus (lentivirus)	B.1.1.519	1.0	0.3
Chen21	10.1038/s41591-021-01294-w	SARS-CoV-2 recombinant	E484K + N501Y		12.0
FDA21c	https://www.fda.gov/media/154701/download	Pseudovirus	Zeta (E484K + V1176F)		7.3
Ai22	10.1016/j.chom.2022.05.001	Pseudovirus (VSV)	Q493R + G496S + Q498R		31.8
Ai22	10.1016/j.chom.2022.05.001	Pseudovirus (VSV)	N679K + P681H		3.0
FDA21c	https://www.fda.gov/media/154701/download	Virus isolate	Delta/K417N		1.0
Yuan22	10.1101/2022.03.13.484037	Pseudovirus (MLV)	WIV1	5000.0	1000.0
Cao22c	10.1101/2022.07.18.500332	Pseudovirus (VSV)	SARS-CoV-1	10000.0	1000.0
Yuan22	10.1101/2022.03.13.484037	Pseudovirus (MLV)	SARS-CoV-1	5000.0	1000.0
Chen21e	10.1038/s41586-021-03720-y	SARS-CoV-2 recombinant	Iota/S477N	1.0	0.3
FDA21c	https://www.fda.gov/media/154701/download	Virus isolate	Iota/E484K		1.0
Chen21e	10.1038/s41586-021-03720-y	SARS-CoV-2 recombinant	Iota/E484K	7.0	1.8
FDA21c	https://www.fda.gov/media/154701/download	Pseudovirus	Iota/E484K		1.9
Yuan22	10.1101/2022.03.13.484037	Pseudovirus (MLV)	pCoV-GX	184.0	36.8
Arora22d	10.1038/s41423-022-00870-5	Pseudovirus (VSV)	B.1.640.2	6.9	2.4
FDA21c	https://www.fda.gov/media/154701/download	Pseudovirus	C.36.3		2.3
FDA21c	https://www.fda.gov/media/154701/download	Virus isolate	Epsilon		1.0
FDA21c	https://www.fda.gov/media/154701/download	Pseudovirus	Epsilon		2.2
Chen21e	10.1038/s41586-021-03720-y	SARS-CoV-2 recombinant	Epsilon	5.0	1.3
Dong21	10.1038/s41564-021-00972-2	SARS-CoV-2 recombinant	Epsilon	14.0	3.5
Dong21	10.1038/s41564-021-00972-2	SARS-CoV-2 recombinant	Gamma	8.0	2.0
Takashita22	10.1056/NEJMc2119407	Virus isolate	Gamma	1.8	0.5
Dejnirattisai21	10.1016/j.cell.2021.03.055	Virus isolate	Gamma	6.0	0.7
Dejnirattisai22	10.1016/j.cell.2021.12.046	Virus isolate	Gamma	6.0	0.7
FDA21c	https://www.fda.gov/media/154701/download	Virus isolate	Gamma		1.0
Yuan22	10.1101/2022.03.13.484037	Pseudovirus (MLV)	Gamma	4.0	0.8
FDA21c	https://www.fda.gov/media/154701/download	Pseudovirus	Gamma		1.2
Chen21e	10.1038/s41586-021-03720-y	SARS-CoV-2 recombinant	Gamma	7.0	1.8
Takashita22	10.1056/NEJMc2119407	Virus isolate	Beta	10.3	3.0
Dejnirattisai22	10.1016/j.cell.2021.12.046	Virus isolate	Beta	12.0	1.3
Zhou21b	10.1016/j.cell.2021.02.037	Virus isolate	Beta	12.0	1.3
FDA21c	https://www.fda.gov/media/154701/download	Virus isolate	Beta		1.0
Wang21b	10.1038/s41586-021-03398-2	Virus isolate	Beta		12.0
Tada22	10.1016/j.ebiom.2022.103944	Pseudovirus (lentivirus)	Beta	27.8	2.0
Yuan22	10.1101/2022.03.13.484037	Pseudovirus (MLV)	Beta	7.0	1.4
Chen21	10.1038/s41591-021-01294-w	SARS-CoV-2 recombinant	Beta		0.8
FDA21c	https://www.fda.gov/media/154701/download	Pseudovirus	Beta		2.4
Wang21b	10.1038/s41586-021-03398-2	Pseudovirus (VSV)	Beta		1.3
Dong21	10.1038/s41564-021-00972-2	SARS-CoV-2 recombinant	Beta	15.0	3.8
Misasi22	10.1101/2022.07.29.502029	Pseudovirus (lentivirus)	Beta	28.7	2.0
FDA21c	https://www.fda.gov/media/154701/download	Pseudovirus	A.27		0.8
Takashita22	10.1056/NEJMc2119407	Virus isolate	Delta	5.5	1.6
Touret22b	10.1038/s41598-022-16964-z	Virus isolate	Delta	24.7	1.2
Misasi22	10.1101/2022.07.29.502029	Pseudovirus (lentivirus)	Delta	16.0	1.1
Boschi22	10.1093/cid/ciac143	Virus isolate	Delta	0.0	0.3
Dong21	10.1038/s41564-021-00972-2	SARS-CoV-2 recombinant	Delta	3.0	0.8
FDA21c	https://www.fda.gov/media/154701/download	Pseudovirus	Delta		1.1
Dejnirattisai22	10.1016/j.cell.2021.12.046	Virus isolate	Delta	5.0	0.6
Liu21f	10.1016/j.cell.2021.06.020	Virus isolate	Delta	5.0	0.6
FDA21c	https://www.fda.gov/media/154701/download	Virus isolate	Delta		1.0
Tada22	10.1016/j.ebiom.2022.103944	Pseudovirus (lentivirus)	Delta	28.8	2.1
Zhou22	10.3390/v14061334	Pseudovirus (lentivirus)	Delta	7.5	3.1
Yuan22	10.1101/2022.03.13.484037	Pseudovirus (MLV)	Delta	2.0	0.4
FDA21c	https://www.fda.gov/media/154701/download	Pseudovirus	Eta		3.1
FDA21c	https://www.fda.gov/media/154701/download	Pseudovirus	B.1.616		0.5
Dejnirattisai22	10.1016/j.cell.2021.12.046	Virus isolate	Alpha	7.0	0.8
Supasa21	10.1016/j.cell.2021.02.033	Virus isolate	Alpha	7.0	0.8
Chen21	10.1038/s41591-021-01294-w	SARS-CoV-2 recombinant	Alpha		0.5
FDA21c	https://www.fda.gov/media/154701/download	Virus isolate	Alpha		1.0
Wang21b	10.1038/s41586-021-03398-2	Virus isolate	Alpha		1.0
Chen21e	10.1038/s41586-021-03720-y	SARS-CoV-2 recombinant	Alpha	4.0	1.0
Dong21	10.1038/s41564-021-00972-2	SARS-CoV-2 recombinant	Alpha	4.0	1.0
Takashita22	10.1056/NEJMc2119407	Virus isolate	Alpha	1.9	0.6
Tada22	10.1016/j.ebiom.2022.103944	Pseudovirus (lentivirus)	Alpha	20.8	1.5
Yuan22	10.1101/2022.03.13.484037	Pseudovirus (MLV)	Alpha	2.0	0.4
FDA21c	https://www.fda.gov/media/154701/download	Pseudovirus	Alpha		2.9
Wang21b	10.1038/s41586-021-03398-2	Pseudovirus (VSV)	Alpha		0.8
Chen21	10.1038/s41591-021-01294-w	SARS-CoV-2 recombinant	Δ69-70 + N501Y		1.4
FDA21c	https://www.fda.gov/media/154701/download	Pseudovirus	Lambda		0.7
Chen21e	10.1038/s41586-021-03720-y	SARS-CoV-2 recombinant	Beta	11.0	2.8
FDA21c	https://www.fda.gov/media/154701/download	Pseudovirus	AV.1		5.9
FDA21c	https://www.fda.gov/media/154701/download	Virus isolate	Kappa		1.0
Liu21f	10.1016/j.cell.2021.06.020	Pseudovirus (lentivirus)	Kappa	4.0	2.0
Yuan22	10.1101/2022.03.13.484037	Pseudovirus (MLV)	Mu	13.0	2.6
FDA21c	https://www.fda.gov/media/154701/download	Pseudovirus	Mu		7.5
Dong21	10.1038/s41564-021-00972-2	SARS-CoV-2 recombinant	Kappa	2.0	0.5
FDA21c	https://www.fda.gov/media/154701/download	Pseudovirus	Kappa		2.0
Chen21e	10.1038/s41586-021-03720-y	SARS-CoV-2 recombinant	Kappa	5.0	1.3
FDA21c	https://www.fda.gov/media/154701/download	Pseudovirus	R.1		3.5
FDA21c	https://www.fda.gov/media/154701/download	Pseudovirus	A.23.1		0.4
FDA21c	https://www.fda.gov/media/154701/download	Pseudovirus	B.1.619.1		3.3
FDA21c	https://www.fda.gov/media/154701/download	Pseudovirus	B.1.214.2		0.8
Wang21	10.1038/s41586-021-03324-6	Pseudovirus (HIV)	K417N + E484K + N501Y	4.0	0.8
Chen21	10.1038/s41591-021-01294-w	SARS-CoV-2 recombinant	K417N + E484K + N501Y		1.0
Wang22d	10.1101/2022.05.26.493517	Pseudovirus (VSV)	L452Q + S704L	4.0	2.0
Liu21f	10.1016/j.cell.2021.06.020	Pseudovirus (lentivirus)	B.1.1.519	2.0	1.0
FDA21c	https://www.fda.gov/media/154701/download	Pseudovirus	B.1.1.519		1.4
Chen21	10.1038/s41591-021-01294-w	SARS-CoV-2 recombinant	E484K + N501Y		2.0
FDA21c	https://www.fda.gov/media/154701/download	Pseudovirus	Zeta (E484K + V1176F)		1.0
				583.798	7

## Sheet: tixagevimab
Reference	Reference: DOI	Assay	Variant	Potency: IC50 GeoMean	Fold Reduction: Median
Touret22b	10.1038/s41598-022-16964-z	Virus isolate	Omicron/BA.5	5000	273.2
Cao22b	10.1101/2022.04.30.489997	Pseudovirus (VSV)	Omicron/BA.4	10000	1000
Arora22e	10.1016/S1473-3099(22)00422-4	Pseudovirus (VSV)	Omicron/BA.4	5000	980.4
Cao22c	10.1101/2022.07.18.500332	Pseudovirus (VSV)	Omicron/BA.4	10000	1000
Wang22d	10.1101/2022.05.26.493517	Pseudovirus (VSV)	Omicron/BA.4	10000	1000
Misasi22	10.1101/2022.07.29.502029	Pseudovirus (lentivirus)	Omicron/BA.4	67000	1000
Sheward22b	10.1101/2022.07.19.500716	Pseudovirus (lentivirus)	Omicron/BA.4	10000	1000
Tuekprakhon22	10.1101/2022.05.21.492554	Pseudovirus (lentivirus)	Omicron/BA.4	10000	1000
Yamasoba22b	10.1016/S1473-3099(22)00365-6	Pseudovirus (HIV)	Omicron/BA.4	2750	410.4
Yamasoba22c	10.1101/2022.07.14.500041	Pseudovirus	Omicron/BA.4	4375	1000
				8519.86	1000
Cao22c	10.1101/2022.07.18.500332	Pseudovirus (VSV)	Omicron/BA.2.75	225	140.6
Sheward22b	10.1101/2022.07.19.500716	Pseudovirus (lentivirus)	Omicron/BA.2.75	119	29.8
Yamasoba22c	10.1101/2022.07.14.500041	Pseudovirus	Omicron/BA.2.75	45	30
				106.41	1000
Cao22b	10.1101/2022.04.30.489997	Pseudovirus (VSV)	Omicron/BA.2.12.1	5520	1000
Arora22e	10.1016/S1473-3099(22)00422-4	Pseudovirus (VSV)	Omicron/BA.2.12.1	1322	259.2
Cao22c	10.1101/2022.07.18.500332	Pseudovirus (VSV)	Omicron/BA.2.12.1	5521	1000
Wang22d	10.1101/2022.05.26.493517	Pseudovirus (VSV)	Omicron/BA.2.12.1	361	180.5
Misasi22	10.1101/2022.07.29.502029	Pseudovirus (lentivirus)	Omicron/BA.2.12.1	3471	354.2
Yamasoba22b	10.1016/S1473-3099(22)00365-6	Pseudovirus (HIV)	Omicron/BA.2.12.1	2750	410.4
				2275.52	382.3
Wang22d	10.1101/2022.05.26.493517	Pseudovirus (VSV)	Omicron/BA.2/L452Q	655	327.5
Wang22d	10.1101/2022.05.26.493517	Pseudovirus (VSV)	Omicron/BA.2/S704L	686	343
Wang22d	10.1101/2022.05.26.493517	Pseudovirus (VSV)	Omicron/BA.2/L452R	1228	614
Wang22d	10.1101/2022.05.26.493517	Pseudovirus (VSV)	Omicron/BA.2/F486V+R493Q	10000	1000
Wang22d	10.1101/2022.05.26.493517	Pseudovirus (VSV)	Omicron/BA.2/F486V	10000	1000
Wang22d	10.1101/2022.05.26.493517	Pseudovirus (VSV)	Omicron/BA.2/R493Q	49	24.5
Yamasoba22b	10.1016/S1473-3099(22)00365-6	Pseudovirus (HIV)	Omicron/BA.2/L452Q	2750	410.4
Yamasoba22b	10.1016/S1473-3099(22)00365-6	Pseudovirus (HIV)	Omicron/BA.2/L452R	2750	410.4
Yamasoba22b	10.1016/S1473-3099(22)00365-6	Pseudovirus (HIV)	Omicron/BA.2/F486V	2750	410.4
Yamasoba22b	10.1016/S1473-3099(22)00365-6	Pseudovirus (HIV)	Omicron/BA.2/R493Q	101	15.1
Yamasoba22b	10.1016/S1473-3099(22)00365-6	Pseudovirus (HIV)	Omicron/BA.2/S704L	2750	410.4
Cao22c	10.1101/2022.07.18.500332	Pseudovirus (VSV)	Omicron/BA.2/K417T	3221	1000
				1386.12	410.4
Yamasoba22b	10.1016/S1473-3099(22)00365-6	Pseudovirus (HIV)	Omicron/BA.2	2750	410.4
Arora22b	10.1016/j.chom.2022.04.017	Pseudovirus (VSV)	Omicron/BA.2	987	132.7
Arora22e	10.1016/S1473-3099(22)00422-4	Pseudovirus (VSV)	Omicron/BA.2	1460	286.3
Cao22	10.1101/2022.02.07.479349	Pseudovirus (VSV)	Omicron/BA.2	3420	1000
Cao22c	10.1101/2022.07.18.500332	Pseudovirus (VSV)	Omicron/BA.2	4312	1000
Iketani22	10.1038/s41586-022-04594-4	Pseudovirus (VSV)	Omicron/BA.2	3437.5	674
Ai22	10.1016/j.chom.2022.05.001	Pseudovirus (VSV)	Omicron/BA.2	10000	1000
Cao22b	10.1101/2022.04.30.489997	Pseudovirus (VSV)	Omicron/BA.2	3933.6	1000
Wang22d	10.1101/2022.05.26.493517	Pseudovirus (VSV)	Omicron/BA.2	829.2	417.5
Sheward22b	10.1101/2022.07.19.500716	Pseudovirus (lentivirus)	Omicron/BA.2	10000	1000
Tuekprakhon22	10.1101/2022.05.21.492554	Pseudovirus (lentivirus)	Omicron/BA.2	1333	1000
Misasi22	10.1101/2022.07.29.502029	Pseudovirus (lentivirus)	Omicron/BA.2	8077	824.2
Gruell22b	10.1101/2022.04.06.487257	Pseudovirus (HIV)	Omicron/BA.2	10000	1000
FDA21c	https://www.fda.gov/media/154701/download	Pseudovirus	Omicron/BA.2		1000
Yamasoba22c	10.1101/2022.07.14.500041	Pseudovirus	Omicron/BA.2	3815	1000
				3394	1000
Touret22b	10.1038/s41598-022-16964-z	Virus isolate	Omicron/BA.2	5000	273.2
Bruel22	10.1038/s41591-022-01792-5	Virus isolate	Omicron/BA.2	9000	1000
Takashita22b	10.1056/NEJMc2201933	Virus isolate	Omicron/BA.2	395.8	206.1
Case22	10.1038/s41467-022-31615-7	Virus isolate	Omicron/BA.2	364.7	67.5
				1596.45	239.65
Cao22b	10.1101/2022.04.30.489997	Pseudovirus (VSV)	Omicron/BA.1.1	4760	1000
Cao22	10.1101/2022.02.07.479349	Pseudovirus (VSV)	Omicron/BA.1.1	4760	1000
Cui22	10.1016/j.cell.2022.01.019	Pseudovirus (VSV)	Omicron/BA.1.1	6448	1000
Duty22	10.1101/2022.01.19.476998	Pseudovirus (VSV)	Omicron/BA.1.1	469.6	70.1
Wang22d	10.1101/2022.05.26.493517	Pseudovirus (VSV)	Omicron/BA.1.1	385	192.5
Iketani22	10.1038/s41586-022-04594-4	Pseudovirus (VSV)	Omicron/BA.1.1		187
Ai22	10.1016/j.chom.2022.05.001	Pseudovirus (VSV)	Omicron/BA.1.1	10000	1000
Liu21l	10.1038/s41586-021-04388-0	Pseudovirus (VSV)	Omicron/BA.1.1	252.7	1000
Misasi22	10.1101/2022.07.29.502029	Pseudovirus (lentivirus)	Omicron/BA.1.1	1045	106.6
Tuekprakhon22	10.1101/2022.05.21.492554	Pseudovirus (lentivirus)	Omicron/BA.1.1	100	100
Gruell22b	10.1101/2022.04.06.487257	Pseudovirus (HIV)	Omicron/BA.1.1	10000	1000
FDA21c	https://www.fda.gov/media/154701/download	Pseudovirus	Omicron/BA.1.1		460
Case22	10.1038/s41467-022-31615-7	Virus isolate	Omicron/BA.1.1	686.2	127.1
				1421.44	460
Rothenberger21	10.1101/2021.02.03.429164	Pseudovirus (VSV)	Omicron/BA.1	118.8	374.2
Westendorf22	10.1016/j.celrep.2022.110812	Pseudovirus (VSV)	Omicron/BA.1	154.1	144.4
Cao22b	10.1101/2022.04.30.489997	Pseudovirus (VSV)	Omicron/BA.1	5420	1000
Arora22b	10.1016/j.chom.2022.04.017	Pseudovirus (VSV)	Omicron/BA.1	717.4	96.4
Arora22e	10.1016/S1473-3099(22)00422-4	Pseudovirus (VSV)	Omicron/BA.1	1253	245.7
Cao22	10.1101/2022.02.07.479349	Pseudovirus (VSV)	Omicron/BA.1	6860	1000
Cui22	10.1016/j.cell.2022.01.019	Pseudovirus (VSV)	Omicron/BA.1	6042	1000
Duty22	10.1101/2022.01.19.476998	Pseudovirus (VSV)	Omicron/BA.1	638.6	95.3
Schulz22	10.1002/eji.202249841	Pseudovirus (VSV)	Omicron/BA.1	115	23
Wang22d	10.1101/2022.05.26.493517	Pseudovirus (VSV)	Omicron/BA.1	432	216
Ai22	10.1016/j.chom.2022.05.001	Pseudovirus (VSV)	Omicron/BA.1	10000	1000
Wang22c	10.1038/s41586-022-04466-x	Pseudovirus (VSV)	Omicron/BA.1	4235	847
Iketani22	10.1038/s41586-022-04594-4	Pseudovirus (VSV)	Omicron/BA.1		306
Cameroni21	10.1038/s41586-021-04386-2	Pseudovirus (VSV)	Omicron/BA.1	10000	1000
Cao21	10.1038/s41586-021-04385-3	Pseudovirus (VSV)	Omicron/BA.1	6860	1000
Liu21l	10.1038/s41586-021-04388-0	Pseudovirus (VSV)	Omicron/BA.1	201.5	1000
Wang22	10.1080/22221751.2022.2030200	Pseudovirus (VSV)	Omicron/BA.1	10000	1000
AstraZenica21c	https://opendata.ncats.nih.gov/variant/datasets	Pseudovirus (Monogram)	Omicron/BA.1	799.8	615.2
AstraZenica21c	https://opendata.ncats.nih.gov/variant/datasets	Pseudovirus (FDA)	Omicron/BA.1	1600	975
Tada22	10.1016/j.ebiom.2022.103944	Pseudovirus (lentivirus)	Omicron/BA.1	5000	122
Zhou21e	10.1126/science.abn8897	Pseudovirus (lentivirus)	Omicron/BA.1	269	134.5
Lusvarghi22	10.1126/scitranslmed.abn8543	Pseudovirus (lentivirus)	Omicron/BA.1	540.7	337.9
Misasi22	10.1101/2022.07.29.502029	Pseudovirus (lentivirus)	Omicron/BA.1	1722	175.7
Zhou22	10.3390/v14061334	Pseudovirus (lentivirus)	Omicron/BA.1	29498	1000
Tuekprakhon22	10.1101/2022.05.21.492554	Pseudovirus (lentivirus)	Omicron/BA.1	246	246
Gruell22b	10.1101/2022.04.06.487257	Pseudovirus (HIV)	Omicron/BA.1	10000	1000
Yuan22	10.1101/2022.03.13.484037	Pseudovirus (MLV)	Omicron/BA.1	5000	1000
FDA21c	https://www.fda.gov/media/154701/download	Pseudovirus	Omicron/BA.1		1000
				1642.22	731.1
Aggarwal21	10.1101/2021.12.14.21267772	Virus isolate	Omicron/BA.1	3490	74.3
Bruel22	10.1038/s41591-022-01792-5	Virus isolate	Omicron/BA.1	9000	1000
Planas21c	10.1038/s41586-021-04389-z	Virus isolate	Omicron/BA.1	8305	453.8
Touret22	10.1038/s41598-022-08559-5	Virus isolate	Omicron/BA.1	5000	192.3
Touret22b	10.1038/s41598-022-16964-z	Virus isolate	Omicron/BA.1	5000	273.2
Takashita22	10.1056/NEJMc2119407	Virus isolate	Omicron/BA.1	1299.9	677.1
Case22	10.1038/s41467-022-31615-7	Virus isolate	Omicron/BA.1	635	117.6
VanBlargan22	10.1038/s41591-021-01678-y	Virus isolate	Omicron/BA.1	348.8	92.3
Dejnirattisai22	10.1016/j.cell.2021.12.046	Virus isolate	Omicron/BA.1	1152	230.4
Duty22	10.1101/2022.01.19.476998	Virus isolate	Omicron/BA.1	197.2	22.6
Boschi22	10.1093/cid/ciac143	Virus isolate	Omicron/BA.1	11321.9	1000
				2162.21	230.4
Cao22b	10.1101/2022.04.30.489997	Pseudovirus (VSV)	Omicron/BA.3	5610	1000
Arora22b	10.1016/j.chom.2022.04.017	Pseudovirus (VSV)	Omicron/BA.3	1809	243.1
jk	10.1016/j.chom.2022.05.001	Pseudovirus (VSV)	Omicron/BA.3	10000	1000
Tuekprakhon22	10.1101/2022.05.21.492554	Pseudovirus (lentivirus)	Omicron/BA.3	10000	1000
				5644.17	1000

## Sheet: cil+tix
Reference	Reference: DOI	Assay	Variant	Potency: IC50 GeoMean	Fold Reduction: Median
Touret22b	10.1038/s41598-022-16964-z	Virus isolate	Omicron/BA.5	56.6	2.8
Turelli22b	10.1101/2022.07.28.501852	Virus isolate	Omicron/BA.5	281	1.1
Arora22e	10.1016/S1473-3099(22)00422-4	Pseudovirus (VSV)	Omicron/BA.4	117	15.4
Cao22c	10.1101/2022.07.18.500332	Pseudovirus (VSV)	Omicron/BA.4	40	19
Misasi22	10.1101/2022.07.29.502029	Pseudovirus (lentivirus)	Omicron/BA.4	314	21.4
Wang22d	10.1101/2022.05.26.493517	Pseudovirus (VSV)	Omicron/BA.4	49	24.5
Yamasoba22b	10.1016/S1473-3099(22)00365-6	Pseudovirus (HIV)	Omicron/BA.4	609	148.5
Yamasoba22c	10.1101/2022.07.14.500041	Pseudovirus	Omicron/BA.4	586	124.7
Tuekprakhon22	10.1101/2022.05.21.492554	Pseudovirus (lentivirus)	Omicron/BA.4	65	65
				143.965	21.4
Cao22c	10.1101/2022.07.18.500332	Pseudovirus (VSV)	Omicron/BA.2.75	177	84.3
Yamasoba22c	10.1101/2022.07.14.500041	Pseudovirus	Omicron/BA.2.75	113	24
				141.425	54.15
Arora22e	10.1016/S1473-3099(22)00422-4	Pseudovirus (VSV)	Omicron/BA.2.12.1	71.9	9.5
Cao22c	10.1101/2022.07.18.500332	Pseudovirus (VSV)	Omicron/BA.2.12.1	18	8.6
Misasi22	10.1101/2022.07.29.502029	Pseudovirus (lentivirus)	Omicron/BA.2.12.1	42.5	2.9
Wang22d	10.1101/2022.05.26.493517	Pseudovirus (VSV)	Omicron/BA.2.12.1	26	13
Yamasoba22b	10.1016/S1473-3099(22)00365-6	Pseudovirus (HIV)	Omicron/BA.2.12.1	135	32.9
				45.4087	9.5
Wang22d	10.1101/2022.05.26.493517	Pseudovirus (VSV)	Omicron/BA.2/L452Q	24	12
Yamasoba22b	10.1016/S1473-3099(22)00365-6	Pseudovirus (HIV)	Omicron/BA.2/L452Q	82	20
Wang22d	10.1101/2022.05.26.493517	Pseudovirus (VSV)	Omicron/BA.2/L452R	28	14
Yamasoba22b	10.1016/S1473-3099(22)00365-6	Pseudovirus (HIV)	Omicron/BA.2/L452R	154	37.6
Wang22d	10.1101/2022.05.26.493517	Pseudovirus (VSV)	Omicron/BA.2/F486V+R493Q	17	8.5
Wang22d	10.1101/2022.05.26.493517	Pseudovirus (VSV)	Omicron/BA.2/F486V	20	10
Yamasoba22b	10.1016/S1473-3099(22)00365-6	Pseudovirus (HIV)	Omicron/BA.2/F486V	23	5.6
Wang22d	10.1101/2022.05.26.493517	Pseudovirus (VSV)	Omicron/BA.2/R493Q	9	4.5
Yamasoba22b	10.1016/S1473-3099(22)00365-6	Pseudovirus (HIV)	Omicron/BA.2/R493Q	31	7.6
Wang22d	10.1101/2022.05.26.493517	Pseudovirus (VSV)	Omicron/BA.2/S704L	10	5
Yamasoba22b	10.1016/S1473-3099(22)00365-6	Pseudovirus (HIV)	Omicron/BA.2/S704L	27	6.6
Cao22c	10.1101/2022.07.18.500332	Pseudovirus (VSV)	Omicron/BA.2/K417T	15	7.1
				25.4828	8.05
Wang22d	10.1101/2022.05.26.493517	Pseudovirus (VSV)	Omicron/BA.2	16.8	7.5
Yamasoba22b	10.1016/S1473-3099(22)00365-6	Pseudovirus (HIV)	Omicron/BA.2	33.5	8.2
Arora22b	10.1016/j.chom.2022.04.017	Pseudovirus (VSV)	Omicron/BA.2	56.4	9.6
Arora22e	10.1016/S1473-3099(22)00422-4	Pseudovirus (VSV)	Omicron/BA.2	70.9	9.3
Cao22c	10.1101/2022.07.18.500332	Pseudovirus (VSV)	Omicron/BA.2	8.2	3.9
Iketani22	10.1038/s41586-022-04594-4	Pseudovirus (VSV)	Omicron/BA.2	44.4	8.4
Misasi22	10.1101/2022.07.29.502029	Pseudovirus (lentivirus)	Omicron/BA.2	49	3.3
Zhou22	10.3390/v14061334	Pseudovirus (lentivirus)	Omicron/BA.2	4608	1000
Tuekprakhon22	10.1101/2022.05.21.492554	Pseudovirus (lentivirus)	Omicron/BA.2	8	8
FDA21c	https://www.fda.gov/media/154701/download	Pseudovirus	Omicron/BA.2		3.2
Yamasoba22c	10.1101/2022.07.14.500041	Pseudovirus	Omicron/BA.2	42	8.9
				47.7917	8.2
Fenwick22	10.1101/2022.03.18.484873	Virus isolate	Omicron/BA.2	25	1.5
FDA21c	https://www.fda.gov/media/154701/download	Virus isolate	Omicron/BA.2		5.4
Touret22b	10.1038/s41598-022-16964-z	Virus isolate	Omicron/BA.2	37.4	1.9
Bruel22	10.1038/s41591-022-01792-5	Virus isolate	Omicron/BA.2	23	8.8
Takashita22b	10.1056/NEJMc2201933	Virus isolate	Omicron/BA.2	14.5	4.2
Case22	10.1038/s41467-022-31615-7	Virus isolate	Omicron/BA.2	35.4	5.4
				25.6202	4.8
Misasi22	10.1101/2022.07.29.502029	Pseudovirus (lentivirus)	Omicron/BA.1.1	426	29
Tuekprakhon22	10.1101/2022.05.21.492554	Pseudovirus (lentivirus)	Omicron/BA.1.1	806	806
Wang22d	10.1101/2022.05.26.493517	Pseudovirus (VSV)	Omicron/BA.1.1	708	354
FDA21c	https://www.fda.gov/media/154701/download	Pseudovirus	Omicron/BA.1.1		424
				624.107	389
Case22	10.1038/s41467-022-31615-7	Virus isolate	Omicron/BA.1.1	1146.8	176.4
FDA21c	https://www.fda.gov/media/154701/download	Virus isolate	Omicron/BA.1.1		176
				1146.8	176.2
Arora22b	10.1016/j.chom.2022.04.017	Pseudovirus (VSV)	Omicron/BA.1	170	29
Arora22e	10.1016/S1473-3099(22)00422-4	Pseudovirus (VSV)	Omicron/BA.1	269	35.4
Cameroni21	10.1038/s41586-021-04386-2	Pseudovirus (VSV)	Omicron/BA.1	418	110
Liu21l	10.1038/s41586-021-04388-0	Pseudovirus (VSV)	Omicron/BA.1	50.4	100.8
Wang22d	10.1101/2022.05.26.493517	Pseudovirus (VSV)	Omicron/BA.1	154	77
Lusvarghi22	10.1126/scitranslmed.abn8543	Pseudovirus (lentivirus)	Omicron/BA.1	256.3	197.2
Misasi22	10.1101/2022.07.29.502029	Pseudovirus (lentivirus)	Omicron/BA.1	339	23.1
Zhou22	10.3390/v14061334	Pseudovirus (lentivirus)	Omicron/BA.1	861.5	359
Tuekprakhon22	10.1101/2022.05.21.492554	Pseudovirus (lentivirus)	Omicron/BA.1	232	232
Tada22	10.1016/j.ebiom.2022.103944	Pseudovirus (lentivirus)	Omicron/BA.1	1100	80.9
Yuan22	10.1101/2022.03.13.484037	Pseudovirus (MLV)	Omicron/BA.1	1313	262.6
FDA21c	https://www.fda.gov/media/154701/download	Pseudovirus	Omicron/BA.1		157.5
AstraZenica21c	https://opendata.ncats.nih.gov/variant/datasets	Pseudovirus (FDA)	Omicron/BA.1	276.7	183.2
AstraZenica21c	https://opendata.ncats.nih.gov/variant/datasets	Pseudovirus (Monogram)	Omicron/BA.1	171.1	131.6
				302.313	120.8
Bruel22	10.1038/s41591-022-01792-5	Virus isolate	Omicron/BA.1	715	275
Planas21c	10.1038/s41586-021-04389-z	Virus isolate	Omicron/BA.1	733	54.7
Touret22	10.1038/s41598-022-08559-5	Virus isolate	Omicron/BA.1	1488	42.5
Touret22b	10.1038/s41598-022-16964-z	Virus isolate	Omicron/BA.1	594.6	29.4
Takashita22	10.1056/NEJMc2119407	Virus isolate	Omicron/BA.1	255.9	74.8
Fenwick22	10.1101/2022.03.18.484873	Virus isolate	Omicron/BA.1	435	25.6
Case22	10.1038/s41467-022-31615-7	Virus isolate	Omicron/BA.1	166.6	25.6
VanBlargan22	10.1038/s41591-021-01678-y	Virus isolate	Omicron/BA.1	163.1	12.3
Dejnirattisai22	10.1016/j.cell.2021.12.046	Virus isolate	Omicron/BA.1	273	30.3
FDA21c	https://www.fda.gov/media/154701/download	Virus isolate	Omicron/BA.1		21
Boschi22	10.1093/cid/ciac143	Virus isolate	Omicron/BA.1	6.3	90.6
				274.311	30.3
Arora22b	10.1016/j.chom.2022.04.017	Pseudovirus (VSV)	Omicron/BA.3	94.8	16.2
Tuekprakhon22	10.1101/2022.05.21.492554	Pseudovirus (lentivirus)	Omicron/BA.3	65	65
				78.4984	40.6
